# Supplementary material for: Bioaccumulation of methylmercury within the marine food web of the outer Bay of Fundy, Gulf of Maine
Source: PLoS One. 2018 Jul 16;13(7):e0197220. doi: 10.1371/journal.pone.0197220 (PMC6047777; doi:10.1371/journal.pone.0197220)
Supplement: S1 Table — (XLSX) [file pone.0197220.s003.xlsx]

## Sheet: Sheet1
Station	Date	Latitude (N)	Longitude (W)	Sample ID	Bottom (m)	Sample depth (m)	pgMeHg/L	ngTHg/L
13	22/08/00	44º 22.11'	66º 17.09'	215839	83	1	-	0.324
				215838		25	-	0.201
				215837		50	-	0.338
				215840		85	-	0.179
15	23/08/00	44º 22.33'	66º 22.31	215845	164	5	-	0.2
				215844		25	-	0.272
				215843		50	-	0.195
14	22/08/00	44º 22.54'	66º 21.542	215842	148	130	-	0.191
				215842		130	-	0.188
				215841		145	-	0.304
				215841		145	-	0.26
18	23/08/00	44º 22.56'	66º 27.07	215856	180	25	-	0.285
				215855		50	-	0.345
				215854		150	-	0.177
				215854		150	-	0.195
				215853		165	-	0.219
				215853		165	-	0.248
8	14/06/01	44º 18.04'	66º 29.56'	240226	194	10	70.3	0.302
				240225		25	52	0.24
				240225		25	54.5	-
				240224		50	46.7	0.466
				240223		100	30.8	0.178
				240222		150	40	0.289
				240221		175	47.4	0.298
14	19/06/01	44º 23.37'	66º 32.23'	240237	190	5	49.5	0.258
				240236		30	56.1	0.186
				240235		50	82.8	-
				240234		100	83.6	0.222
				240233		150	75.5	0.017
				240232		185	90.6	0.142
15	19/06/01	44º 25.58'	66º 42.35'	240244	87	5	66.3	0.234
				240243		10	68.2	0.274
				240242		20	73.6	0.258
				240241		40	99.1	0.236
				240240		60	46.1	0.138
				240239		80	31	0.372
16	19/06/01	44º 49.79'	66º 54.47'	240249	55	5	10.7	0.272
				240248		10	32.2	0.262
				240247		20	20.7	0.241
				240246		30	41.3	0.548
				240245		50	47.3	0.267
17	19/06/01	44º 47.66'	66º 51.41'	240255	103	5	52.5	0.31
				240255		5	57.5	-
				240254		10	58.2	0.221
				240253		25	36.8	0.247
				240252		50	12.1	0.274
				240251		75	-	0.178
				240250		100	44.5	0.236
				240250		100	37.9	-
25	29/08/02	44º 18.04'	66º 29.81'	241825	192	10	77	0.159
				241826		25	70.6	0.22
				241827		50	74.8	0.219
				241828		100	72.5	0.242
				241829		150	83	0.249
				241830		185	87.7	0.207
26	29/08/02	44º 23.20'	66º 32.37'	241831	190	10	29.2	-
				241832		25	52	-
				241833		50	47.3	0.119
				241834		100	79	0.139
				241835		145	33.4	0.158
				241836		180	95.2	0.18
28	29/08/02	44º 25.59'	66º 42.18'	241838	85	10	84.3	0.238
				241839		20	75.4	0.206
				241840		40	90.3	0.301
				241841		60	85.9	0.206
				241842		80	82	0.26
29	2002-04-09	44º 47.66'	66º 51.41'	241843	109	10	53.1	0.291
				241844		25	23.5	0.268
				241845		50	70.7	0.23
				241846		75	86.5	0.236
				241847		100	32.9	0.31
30	2002-04-09	44º 49.47'	66º 54.57'	241848	66	10	40.1	0.221
				241849		20	52.2	0.167
				241850		40	39.3	0.254
				241851		60	60.3	0.244
				241851		60	51	-
