# Supplementary material for: Bioaccumulation of methylmercury within the marine food web of the outer Bay of Fundy, Gulf of Maine
Source: PLoS One. 2018 Jul 16;13(7):e0197220. doi: 10.1371/journal.pone.0197220 (PMC6047777; doi:10.1371/journal.pone.0197220)
Supplement: S2 Table — (XLSX) [file pone.0197220.s004.xlsx]

## Sheet: Sheet1
Station #	Date (d/m/y)	Latitude (N)	Longitude (W)	Sample ID#	Sieve (um)	Wet wt (g)	ngMeHg/gWet	ngTHg/g Wet	m3 filtered	pg MeHg/m3	pg THg/m3	ESD (mm)
4	22/08/00	44º 19.21'	66º 21.91'	215816	25	45.3	0.24	4.34	54.7	198.7	3592.6	0.025
5	22/08/00	44º 16.65'	66º 23.98'	215818	25	59.3	0.09	2.83	86.7	61.6	1936.3	0.025
6	22/08/00	44º 14.12'	66º 26.13'	215820	25	82.3	0.35	2.12	57.4	501.7	3038.5	0.025
4	22/08/00	44º 19.20'	66º 21.91'	215815	63	20.2	0.49	3.49	102.3	96.8	689.5	0.063
5	22/08/00	44º 16.65'	66º 23.98'	215817	63	35.5	0.31	2.81	80.7	136.5	1337.2	0.063
6	22/08/00	44º 14.12'	66º 26.13'	215819	63	26.6	1.38	2.71	85.9	427	838.6	0.063
7	22/08/00	44º 13.40'	66º 27.29'	215822	125	47.7	0.54	8.16	656.1	39.2	592.9	0.125
8	22/08/00	44º 14.24'	66º 26.31'	215825	125	42.6	0.1	2.7	712.9	0.6	161.2	0.125
9	22/08/00	44º 15.68'	66º 25.00'	215827	125	38.1	0.35	15	693.3	19.2	824.1	0.125
7	22/08/00	44º13.40'	66º 27.29'	215821	250	110.4	1.01	3.32	656.1	169.9	558.6	0.25
8	22/08/00	44º 14.24'	66º 26.31'	215824	250	106.1	0.73	4.42	712.9	108.6	657.6	0.25
9	22/08/00	44º 15.68'	66º 25.00'	215826	250	48.2	1.01	2.81	696.3	70.3	195.5	0.25
10	22/08/00	44º 18.17'	66º 22.70'	215829	500	167.5	0.44	2.97	1828.4	40.3	272	0.5
11	22/08/00	44º 19.73'	66º 18.93'	215831	500	163.6	0.5	3.96	1659.4	49.3	390.3	0.5
12	22/08/00	44º 20.09'	66º 18.13'	215834	500	373.4	0.83	2.64	1629	190.3	605.2	0.5
2	21/08/00	44º 21.51'	66º 25.25'	215809	1000	20.9	1.81	0.94	4130.4	9.2	4.8	1
3	21/08/00	44º 20.53'	66º 26.88'	215814	1000	18	2.93	3.49	2938.8	18	21.4	1
10	22/08/00	44º 18.17'	66º 22.70'	215828	1000	45.2	1.46	1.9	1828.4	36.1	47	1
11	22/08/00	44º 19.73'	66º 18.93'	215830	1000	345.8	1.68	8.8	1659.4	350.1	1833.9	1
12	22/08/00	44º 20.09'	66º 18.13'	215833	1000	40.1	0.91	4.97	1629	22.4	122.5	1
17	23/08/00	44º 24.61'	66º 27.12'	215848	1000	7.8	1.92	3.83	6991.7	2.1	4.3	1
2	21/08/00	44º 21.51'	66º 25.25'	215808	2000	67.4	1.01	1.16	4130.4	16.5	18.9	2
3	21/08/00	44º 20.53'	66º 26.88'	215813	2000	41.2	3.6	4.01	2938.8	50.5	56.2	2
11	22/08/00	44º 19.73'	66º 18.93'	215832	2000	83.2	0.28	0.45	1659.4	14	22.6	2
12	22/08/00	44º 20.09'	66º 18.13'	215836	2000	298.5	0.26	2.43	1629	47.7	445.3	2
17	23/08/00	44º 24.61'	66º 27.12'	215851	2000	11.7	2.77	5.78	6991.7	4.7	9.7	4
1	21/08/00	44º 20.68'	66º 23.78'	215803	4000	17.3	2.09	3.48	4922	7.3	12.2	4
2	21/08/00	44º 21.51'	66º 25.25'	215807	4000	11.4	4.81	5.45	4130.4	13.3	15	4
3	21/08/00	44º 20.53'	66º 26.88'	215812	4000	25	5.15	5.73	2938.8	43.7	48.7	4
17	23/08/00	44º 24.61'	66º 27.12'	215850	4000	177.4	4.03	7.74	6991.7	102.2	196.3	4
1	21/08/00	44º 20.68'	66º 23.78'	215802	8000	27	1.34	1.34	4922	7.3	6.2	8
2	21/08/00	44º 21.51'	66º 25.25'	215806	8000	12.5	6.84	8.15	4130.4	20.7	24.7	8
3	21/08/00	44º 20.53'	66º 26.88'	215811	8000	53.5	4.47	5.45	2938.8	81.4	99.2	8
17	23/08/00	44º 24.61'	66º 27.12'	215849	8000	330.6	5.03	10	6991.7	237.8	472.8	8
1	21/08/00	44º 20.68'	66º 23.78'	215801	16000	409.1	0.29	0.32	4922	24.1	26.6	16
2	21/08/00	44º 21.51'	66º 25.25'	215805	16000	43.9	0.51	0.51	4130.4	5.4	5.4	16
3	21/08/00	44º 20.53'	66º 26.88'	215810	16000	301.5	0.3	0.36	2938.8	30.8	36.9	16
1	12/06//01	44º 19.54'	66º 23.50'	240201	25	21.2	0.08	2.3	70.7	24.2	696.9	0.025
2	12/06//01	44º 18.62'	66º 22.62'	240202	25	21.9	0.2	1.9	65.7	66.8	634.5	0.025
3	12/06//01	44º 17.67'	66º 23.00'	240203	25	14.2	0.11	2.7	66.9	23.4	574.7	0.025
4	12/06//01	44º 17.36'	66º 23.91'	240204	25	17.9	0.1	2.6	93.3	19.2	500.2	0.025
1	12/06//01	44º 19.54'	66º 23.50'	240201	63	32.8	0.15	1.2	70.7	70.3	562.2	0.063
2	12/06//01	44º 18.62'	66º 22.62'	240202	63	34.3	0.1	1	65.7	52.2	522.4	0.063
3	12/06//01	44º 17.67'	66º 23.00'	240203	63	34.9	0.2	1.4	66.9	104.3	729.9	0.063
4	12/06//01	44º 17.36'	66º 23.91'	240204	63	31.5	0.17	1.9	93.3	57.3	640.5	0.063
6	12/06//01	44º 18.01'	66º 23.67'	240206	125	108.6	0.1	1.6	403.4	26.9	430.7	0.125
7	12/06//01	44º 18.51'	66º 23.30'	240207	125	73.4	0.2	2.5	247.2	59.4	742.1	0.125
8	12/06//01	44º 19.11'	66º 22.97'	240208	125	111.3	0.2	2.3	218.6	101.8	1170.7	0.125
9	12/06//01	44º 18.96'	66º 22.14'	240209	125	111.7	0.1	2.2	218.7	51.1	1123.8	0.125
6	12/06//01	44º 18.01'	66º 23.67'	240206	250	74.5	0.1	2.3	403.4	18.5	424.5	0.25
7	12/06//01	44º 18.51'	66º 23.30'	240207	250	30.3	0.1	2.8	247.2	12.2	342.9	0.25
8	12/06//01	44º 19.11'	66º 22.97'	240208	250	67.7	0.2	1.6	218.6	61.9	495.2	0.25
9	12/06//01	44º 18.96'	66º 22.14'	240209	250	35.3	0.2	2.5	218.7	32.3	404	0.25
11	12/06//01	44º 19.69'	66º 21.41'	240211	500	35	1	3.1	1254.1	27.9	86.6	0.5
12	12/06//01	44º 20.17'	66º 20.49'	240212	500	46.8	0.7	3.4	1751.1	18.7	90.8	0.5
13	12/06//01	44º 20.65'	66º 19.02'	240213	500	49.7	0.3	2.6	1847.1	8.1	70	0.5
14	12/06//01	44º 21.22'	66º 18.38'	240214	500	58.6	0.6	3.3	1800.7	19.5	107.3	0.5
29	21/06/01	44º 21.60'	66º 30.73'	240261	1000	26.4	2.9	5.2	5974	12.8	23	1
30	21/06/01	44º 24.53'	66º 32.15'	240262	1000	12.6	2.1	3.5	4519	5.8	9.7	1
31	21/06/01	44º 23.95'	66º 31.86'	240263	1000	8.1	1.3	4.1	3838	2.7	8.7	1
29	21/06/01	44º 21.60'	66º 30.73'	240261	2000	68.7	4.5	5.6	5974	51.8	64.4	2
30	21/06/01	44º 24.53'	66º 32.15'	240262	2000	123.9	2.3	4.4	4519	63.1	120.6	2
31	21/06/01	44º 23.95'	66º 31.86'	240263	2000	76.2	2.5	3	3838	49.7	59.6	2
29	21/06/01	44º 21.60'	66º 30.73'	240261	4000	141.9	5.3	9.4	5974	125.9	223.3	4
30	21/06/01	44º 24.53'	66º 32.15'	240262	4000	98.4	4.3	7.4	4519	93.6	161.1	4
31	21/06/01	44º 23.95'	66º 31.86'	240263	4000	292	2.2	2.1	3838	167.4	159.8	4
29	21/06/01	44º 21.60'	66º 30.73'	240261	8000	510.5	9.3	11	5974	794.8	940.1	8
30	21/06/01	44º 24.53'	66º 32.15'	240262	8000	97	6.6	11	4519	141.6	236.1	8
31	21/06/01	44º 23.95'	66º 31.86'	240263	8000	168.6	4.4	7.5	3838	193.2	329.4	8
21	13/06/01	44º 21.69'	66º 30.19'	240220	16000	41.9	18.4	24	5399	142.8	186.2	16
30	21/06/01	44º 24.53'	66º 32.15'	240262	16000	3.4	35.1	35.1	4519	26	26	16
