# Supplementary material for: Bioaccumulation of methylmercury within the marine food web of the outer Bay of Fundy, Gulf of Maine
Source: PLoS One. 2018 Jul 16;13(7):e0197220. doi: 10.1371/journal.pone.0197220 (PMC6047777; doi:10.1371/journal.pone.0197220)
Supplement: S3 Table — (XLSX) [file pone.0197220.s005.xlsx]

## Sheet: Sheet1
Station #	Date	Latitude (N)	Longitude (W)	Sample ID#	Sieve (um)	Wet wt. (g)	ngMeHg/gwet	ngTHg/gwet	m^3 sampled	ngMeHg/m^3	ngTHg/m^3	ESD (mm)	d13C	d15N	TL
1	26/08/02	44º 20.66'	66º 23.73'	241801	25	21	0.05	3.97	80.35	0.013	1.038	0.025	-16.04	-7.78	1
1	26/08/02	44º 21.16'	66º 23.50'	241802	25	19.4	0.01	3.6	85	0.001	0.821	0.025	-16.62	-0.71	1
1	26/08/02	44º 21.65'	66º 22.90'	241803	25	24.2	0.03	3.69	93.63	0.008	0.953	0.025	-16.8	7.76	1
1	26/08/02	44º 22.28'	66º 22.22'	241804	25	22.4	0.08	3.56	87.5	0.02	0.911	0.025	-14.52	1.79	1
1	26/08/02	44º 22.57'	66º 21.29'	241806	25	9.7	0.09	2.41	81.56	0.011	0.287	0.025	-17.01	-1.19	1
1	26/08/02	44º 20.66'	66º 23.73'	241801	63	6.8	0.09	3.19	80.35	0.008	0.27	0.063	-18.01	-2.19	1.9
1	26/08/02	44º 21.16'	66º 23.50'	241802	63	5	0.03	3.54	85	0.002	0.207	0.063	-18.45	4.96	1.9
1	26/08/02	44º 21.65'	66º 22.90'	241803	63	8.3	0.12	3.33	93.63	0.011	0.293	0.063	-18.07	3.81	1.9
1	26/08/02	44º 22.28'	66º 22.22'	241804	63	7.1	0.07	3.54	87.5	0.006	0.289	0.063	-17.73	3.68	1.9
1	26/08/02	44º 22.57'	66º 21.29'	241806	63	5.4	0.12	3.33	81.56	0.008	0.219	0.063	-19.95	5.54	1.9
2	26/08/02	44º 22.44'	66º 20.79'	241807	125	19.1	0.5	1.7	335.88	0.028	0.097	0.125	-22.64	5.2	2.5
2	26/08/02	44º 22.25'	66º 20.52'	241808	125	16.9	0.34	2.25	352.44	0.016	0.108	0.125	-22.17	5.79	2.7
2	26/08/02	44º 21.96'	66º 20.42'	241809	125	16.1	0.28	1.62	348.03	0.013	0.075	0.125	-22.12	5.67	2.7
2	26/08/02	44º 21.77'	66º 20.67'	241810	125	17.9	0.41	1.83	363.59	0.02	0.09	0.125	-22.26	5.29	2.6
2	26/08/02	44º 21.63'	66º 20.37'	241811	125	17.7	0.54	1.75	342.7	0.028	0.09	0.125	-22.55	5.42	2.6
2	26/08/02	44º 22.44'	66º 20.79'	241807	250	54.4	0.43	1.2	335.88	0.07	0.194	0.25	-22.15	6.28	2.9
2	26/08/02	44º 22.25'	66º 20.52'	241808	250	58.6	0.58	2.13	352.44	0.096	0.354	0.25	-21.19	5.26	2.6
2	26/08/02	44º 21.96'	66º20.42'	241809	250	48.6	0.62	1.75	348.03	0.087	0.244	0.25	-22.36	6.01	2.8
2	26/08/02	44º 21.77'	66º 20.67'	241810	250	58.2	0.41	2.15	363.59	0.066	0.344	0.25	-22.43	5.97	2.8
2	26/08/02	44º 21.63'	66º 20.37'	241811	250	49.6	0.4	2.03	342.7	0.058	0.294	0.25	-22.43	5.95	2.8
3	27/08/02	44º 20.62'	66º 23.25'	241813	500	125.1	0.48	1.24	1873.01	0.032	0.083	0.5	-22.98	5.51	2.6
3	27/08/02	44º 20.96'	66º 22.70'	241814	500	123.9	0.56	1.9	1680.72	0.041	0.14	0.5	-22.76	5.59	2.7
3	27/08/02	44º 21.03'	66º 21.37'	241815	500	121	0.46	1.11	1719.66	0.032	0.078	0.5	-22.62	5.95	2.8
3	27/08/02	44º 22.12'	66º 20.58'	241816	500	61	0.51	1.19	1735.13	0.018	0.042	0.5	-21.51	5.37	2.6
3	27/08/02	44º 23.31'	66º 19.52'	241817	500	68.3	0.54	1.41	1569.8	0.023	0.061	0.5	-23.14	5.36	2.6
3	27/08/02	44º 20.62'	66º 23.25'	241813	1000	33.3	0.6	1.59	1873.01	0.011	0.028	1	-22.96	5.95	2.8
3	27/08/02	44º 20.96'	66º 22.70'	241814	1000	20.6	0.67	1.9	1680.72	0.008	0.023	1	-22.63	6.03	2.8
3	27/08/02	44º 21.03'	66º 21.37'	241815	1000	14.6	0.54	1.88	1719.66	0.005	0.016	1	-22.2	6.26	2.8
3	27/08/02	44º 22.12'	66º 20.58'	241816	1000	6.3	0.71	1.91	1735.13	0.003	0.007	1	-22.76	5.94	2.8
3	27/08/02	44º 23.31'	66º 19.52'	241817	1000	14.7	0.7	1.4	1569.8	0.007	0.013	1	-22.64	6.19	2.8
3	27/08/02	44º 22.41'	66º 29.18'	241819	1000	26	1.23	2.46	4686	0.007	0.014	1	-25.06	7.64	3.3
4	28.08/02	44º 21.60'	66º 29.70'	241821	1000	71.7	1.52	2.06	8309	0.013	0.018	1	-24.37	8.57	3.5
4	28.08/02	44º21.59'	66º 31.06'	241822	1000	44	1.23	2.45	5089	0.011	0.021	1	-24.58	8.02	3.4
4	28.08/02	44º 22.50'	66º 29.10'	241823	1000	41.1	1.32	2.7	7386	0.007	0.015	1	-24.67	8.11	3.4
3	27/08/02	44º 22.41'	66º 29.18'	241819	2000	46.1	1.88	3.11	4686	0.018	0.031	2	-24.26	8.03	3.4
4	28/08/02	44º 21.60'	66º 29.70'	241821	2000	78.6	2.06	3.32	8309	0.019	0.031	2	-23.38	8.58	3.5
4	28/08/02	44º 21.59'	66º 31.06'	241822	2000	104.8	1.93	3.32	5089	0.04	0.068	2	-23.83	8.02	3.4
4	28/08/02	44º 22.50'	66º 29.10'	241823	2000	67.1	1.73	2.72	7386	0.016	0.025	2	-23.84	8.28	3.4
4	28/08/02	44º22.94'	66º 30.57'	241824	2000	28	1.9	3.18	7125	0.007	0.012	2	-24.23	8.44	3.5
3	27/08/02	44º 22.41'	66º 29.18'	241819	4000	12.6	3.96	4.09	4686	0.011	0.011	4	-21.03	7.76	3.3
4	28/08/02	44º 21.60'	66º 29.70'	241821	4000	66.2	4.83	7.42	8309	0.038	0.059	4	-21.45	7.79	3.3
4	28/08/02	44º 21.59'	66º 31.06'	241822	4000	66.6	5.66	9.21	5089	0.074	0.121	4	-21.17	7.88	3.3
4	28/08/02	44º 22.50'	66º 29.10'	241823	4000	65.7	5.26	8.55	7386	0.047	0.076	4	-21.5	7.99	3.4
4	28/08/02	44º 22.94'	66º 30.57'	241824	4000	57.7	5.86	7.7	7125	0.047	0.062	4	-21.28	8.33	3.5
3	27/08/02	44º 22.41'	66º 29.18'	241819	8000	33.6	5.01	6.56	4686	0.036	0.047	8	-21.24	8.32	3.5
4	28/08/02	44º 21.60'	66º 29.70'	241821	8000	850.3	5.37	9.35	8309	0.55	0.957	8	-21.2	8.12	3.4
4	28/08/02	44º 21.59'	66º 31.06'	241822	8000	299.9	5.86	9.86	5089	0.345	0.581	8	-21.05	7.91	3.3
4	28/08/02	44º 22.50'	66º 29.10'	241823	8000	350.1	6.94	10.2	7386	0.329	0.483	8	-20.97	8.03	3.4
4	28/08/02	44º 22.94'	66º 30.57'	241824	8000	227.3	5.33	9.07	7125	0.17	0.289	8	-21.18	7.68	3.3
3	27/08/02	44º22.41'	66º 29.18'	241819	16000	27.2	22.24	34.67	4686	0.129	0.201	16	-21.35	9.37	3.8
4	28/08/02	44º 19.59'	66º 24.31'	241820	16000	128.1	12.5	27.36	8309	0.193	0.422	16	-18.34	10.14	4
4	28/08/02	44º 21.60'	66º 29.70'	241821	16000	59	23.43	33.66	5089	0.271	0.39	16	-21.29	9.79	3.9
4	28/08/02	44º 21.59'	66º 31.06'	241822	16000	59.5	18.43	25.4	7386	0.148	0.205	16	-20.87	9.6	3.8
4	28/08/02	44º 22.94'	66º 30.57'	241824	16000	404	10.57	16.58	7125	0.599	0.94	16	-22.09	9.67	3.9
5	29/08/02	44º23.60'	66º 32.68'	241837	16000	9.5	17.34	19.84				16	-21.14	10.4	4.1
