# Supplementary material for: Bioaccumulation of methylmercury within the marine food web of the outer Bay of Fundy, Gulf of Maine
Source: PLoS One. 2018 Jul 16;13(7):e0197220. doi: 10.1371/journal.pone.0197220 (PMC6047777; doi:10.1371/journal.pone.0197220)
Supplement: S4 Table — (XLSX) [file pone.0197220.s006.xlsx]

## Sheet: Sheet1
Species	Latitude (N)	Longitude (W)	Sample ID #	Year collected	Repl. #	Tissue	Sex	Age (y)	Wet wt (g)	ng MeHg/g Wet	ng THg/g Wet	d15N	d13C	ESD (mm)	TL
Atlantic cod	44º 40.0'	66º 00.0'	246123	2000		whole	M	3	1190.2	36.3	41			131.1
(Gadus morhua)	44º 40.0'	66º 00.0'	246124	2000		whole	F	3	1125.2	46.7	57			128.7
(demersal)	44º 40.0'	66º 00.0'	252585	2002		whole	M	6	3852	48.7	79.2	14.48	-17.92	193.9	4.3
	44º 51.95'	66º 49.06'	246179	2003		whole	F	2	952.9	14	27.6	12.38	-18.75	121.8	3.6
	44º 51.95'	66º 49.06'	246180	2003		whole	F	2	892.9	16	25.7	11.54	-19.38	119.2	3.4
	44º 51.95'	66º 49.06'	246181	2003		whole	F	2	594.8	19	25.9	11.85	-19.13	104.1	3.5
	44º 51.95'	66º 49.06'	246182	2003		whole	M	2	583.5	28	28	12.85	-18.36	103.4	3.8
	44º 51.95'	66º 49.06'	246183	2003		whole	M	2	1060.3	40	41.6	14.08	-17.02	126.2	4.1
	44º 51.95'	66º 49.06'	246184	2003		whole	M	2	779	24	26.3	12.13	-18.28	113.9	3.6
	44º 51.95'	66º 49.06'	246185	2003		whole	M	2	799.5	14	22.5	12.57	-18.31	114.9	3.7
	44º 51.95'	66º 49.06'	246186	2003		whole	M	2	910.3	10	19.7	11.29	-19.58	119.9	3.3
	44º 51.95'	66º 49.06'	246187	2003		whole	M	2	736.5	18	20.3	12.17	-18.37	111.8	3.6
	44º 51.95'	66º 49.06'	246188	2003		whole	M	2	988.5	28	37.6	13.13	-18.33	123.2	3.9
	44º 51.95'	66º 49.06'	246189	2003		whole	F	2	680.8	10.5	20.4	11.61	-19.16	108.9	3.4
	44º 51.95'	66º 49.06'	268701	2003		whole	F	2	695.6	10	23.8	11.72	-18.6	109.7	3.4
	44º 51.95'	66º 49.06'	268702	2003		whole	F	3	2884	26	33.5	12.5	-18.51	176.1	3.7
	44º 51.95'	66º 49.06'	268703	2003		whole	F	3	3009	29	30.1	13.02	-19.03	178.6	3.8
	44º 51.95'	66º 49.06'	268704	2003		whole	F	4	3080.5	52	52	12.9	-17.87	180	3.8
	44º 51.95'	66º 49.06'	268705	2003		whole	F	5	4091	45	56.7	13.27	-17.92	197.8	3.9
Atlantic herring	45º 02.62'	66º 40.38'	220263	2000	1	whole	M	3	104.45	16	21			58.3
(Clupea harengus)	45º 02.62'	66º 40.38'	220264	2000	2	whole	M	3	58.01	9.2	8.9			48
(pelagic)	45º 02.62'	66º 40.38'	220265	2000	3	whole	M	5	90.47	5.5	15			55.6
	44º 32.5'	66º 02.0'	220266	2000	4	whole	F	4	160.86	57	64			67.3
	44º 32.5'	66º 02.0'	220267	2000	5	whole	M	5	194.51	27	30			71.7
	44º 32.5'	66º 02.0'	220268	2000	6	whole	F	5	186.6	34	49			70.8
	44º 40.'	66º 00.0'	246138	2000		whole	M	3	119.21	10.1	17			60.9
	44º 40.'	66º 00.0'	246139	2001		whole	F	5	182.04	79.4	98			70.2
	44º 40.'	66º 00.0'	246140	2001		whole	F	5	165.56	38	50			68
	44º 32.5'	66º 02.0'	252563	2001		whole	M	6	185.76	58.7	70	12.71	-20.86	70.7	3.7
	44º 32.5'	66º 02.0'	252564	2002		whole	F	3	121.72	32.7	33.9	11.23	-19.63	61.4	3.3
	44º 32.5'	66º 02.0'	252565	2002		whole	F	4	144.86	39.4	39.4	11.55	-21.23	65	3.4
	44º 32.5'	66º 02.0'	252566	2002		whole	F	6	206.63	79.6	93.9	12.37	-21.13	73.2	3.6
	44º 32.5'	66º 02.0'	252567	2002		whole	F	5	202.31	75.6	79.8	12.17	-21.62	72.7	3.6
	44º 32.5'	66º 02.0'	252568	2002		whole	F	4	153.23	41.6	41.6	11.55	-21.75	66.3	3.4
Atlantic mackerel	44º 32.5'	66º 02.0'	220269	2000		whole		2	211.02	14	9			73.7
(Scomber scombrus)	44º 32.5'	66º 02.0'	220269	2000	1	whole		2	211.02	15				73.7
(pelagic)	44º 32.5'	66º 02.0'	220269	2000	1	whole		2	211.02	15				73.7
	44º 32.5'	66º 02.0'	220270	2000		whole	F	3	349.36	27	25			87.2
	44º 32.5'	66º 02.0'	220270	2000	1	whole	F	3	349.36	30				87.2
	44º 32.5'	66º 02.0'	220271	2000		whole	F	2	258.93	12	13			78.9
	44º 32.5'	66º 02.0'	220271	2000	1	whole	F	2	258.93	12	10			78.9
	44º 32.5'	66º 02.0'	246130	2001		whole	F	2	112.8	13.7	24			59.8
	44º 32.5'	66º 02.0'	246131	2001		whole	M	2	104.5	12.5	19			58.3
	44º 32.5'	66º 02.0'	246132	2001		whole	F	2	165.2	16.9	26			67.9
	44º 32.5'	66º 02.0'	246133	2001		whole	F	3	192.9	20.6	30			71.5
	44º 32.5'	66º 02.0'	246134	2001		whole	M	2	126.8	17.8	22			62.2
	44º 32.5'	66º 02.0'	246135	2001		whole	F	2	176.9	18.5	27			69.5
	44º 32.5'	66º 02.0'	246136	2001		whole	M	2	187	16	21			70.8
	44º 29.0'	66º 06.0'	252559	2002		whole	M	1	82.02	16	18.4	12.96	-18.73	53.8	3.8
	44º 29.0'	66º 06.0'	252560	2002		whole	M	1	104.4	10.2	12.5	12.27	-19.84	58.3	3.6
	44º 29.0'	66º 06.0'	252561	2002		whole	F	1	88.06	27.6	29.9	11.51	-19.71	55.1	3.4
	44º 29.0'	66º 06.0'	252562	2002		whole	F	2	105.26	18.3	18.3	11.65	-20.98	58.5	3.4
Atlantic sea scallop	44º 48.9'	65º 42.3'	246149	2003		whole	M	7		7.7	22.8	6.66	-18.87		2
(Placopecten magellanicus)	44º 48.9'	65º 42.3'	246150	2003		whole*	M	7	70.55	7.6	25.7	6.57	-18.35	51.2	1.9
(benthic)	44º 48.9'	65º 42.3'	246151	2003		whole*	M	9	92.49	7.1	29.6	7.26	-18.4	56	2.1
	44º 48.9'	65º 42.3'	246152	2003		whole*	F	4	27.81	4.1	26.7	6.87	-19.49	37.5	2
	44º 48.9'	65º 42.3'	246153	2003		whole*	F	4	29	6.2	26.7	7.04	-19.55	38.1	2.1
	44º 48.9'	65º 42.3'	246154	2003		whole*	M	4	22.3	7	26	7.1	-19.16	34.9	2.1
	44º 48.9'	65º 42.3'	246155	2003		whole*	?	5	24.83	7.9	32.7	7.08	-17.11	36.1	2.1
	44º 48.9'	65º 42.3'	246156	2003		whole*	F	4	24.54	9	26.9	6.89	-17.33	36	2
	44º 48.9'	65º 42.3'	246157	2003		whole*	M	4	23.81	6.1	20.9	7.22	-17.25	35.6	2.1
American lobster	45º 22.5'	65º 25.3'	246108	2000		whole*	F	7.5	266.5	23.7	28			79.7
(Homarus americanus)	45º 22.5'	65º 25.3'	246109	2000		whole*	M	7.5	335.4	29.5	37			86
(benthic)	45º 22.5'	65º 25.3'	246110	2000		whole*	M	7.5	349.3	18.3	30			87.2
	45º 22.9'	65º 29.9'	246111	2000		whole*	F	7.5	361	24.5	35			88.2
	45º 22.9'	65º 29.9'	246112	2000		whole*	M	7.5	348.2	19.7	23			87.1
	45º 22.3'	65º 27.0'	246113	2000		whole*	F	7.5	326.1	18.4	31			85.2
	45º 22.3'	65º 27.0'	246114	2000		whole*	F	7.5	361.1	44.4	52			88.2
	45º 21.9'	65º 27.9'	246115	2000		whole*	M	7.5	386.2	17.2	32			90.2
	45º 21.9'	65º 27.9'	246116	2000		whole*	M	7.5	350.1	33.8	36			87.3
	45º 21.9'	65º 27.9'	246117	2000		whole*	F	7.5	306.1	47.9	55			83.4
Blue mussel	44º 22.4'	66º 05.7'	246101	2001		whole*		1.5	5.49	5.5	10			21.9
(Mytilus edulis)	44º 22.4'	66º 05.7'	246102	2001		whole*		1.5	4.75	4	27			20.8
(benthic)	44º 22.4'	66º 05.7'	246103	2001		whole*		1.5	5.13	7.1	12			21.4
	44º 37.0'	66º 45.1'	252591	2003		whole*		1.5	7.809	6.7	14.1	7.16	-18.48	24.6	2.1
	44º 37.0'	66º 45.1'	252592	2003		whole*		1.5	6.54	6.4	18	7.29	-18.61	23.2	2.1
	44º 37.0'	66º 45.1'	252593	2003		whole*		1.5	6.74	5.9	21.2	7.1	-18.26	23.4	2.1
	44º 30.9'	65º 54.5'	252594	2003		whole*		1.5	5.37	5.1	18	8.06	-19.98	21.7	2.4
	44º 30.9'	65º 54.5'	252595	2003		whole*		1.5	4.53	3.85	18.9	7.77	-20.42	20.5	2.3
	44º 30.9'	65º 54.5'	252596	2003		whole*		1.5	3.71	5	23	8.02	-20	19.2	2.4
	45º 28.2'	64º 50.1'	252597	2003		whole*		1.5	5.24	5.1	23.9	5.49	-17.6	21.5	1.6
	45º 28.2'	64º 50.1'	252598	2003		whole*		1.5	4.01	3.7	22.2	6.08	-16.92	19.7	1.8
	45º 28.2'	64º 50.1'	252599	2003		whole*		1.5	4.42	4.7	27.3	5.73	-17.41	20.3	1.7
Bluefin tuna	45º 50.0'	61º 42.0'	220289	2000		viscera	M		313000	83	81
(Thunnus thynnus)			220289		1	viscera	M			54
(pelagic)			220289			liver	M			487	689
			220289		1	liver	M			596
			220289		1	muscle	M			548	632
						calc. whole1				397	465			839
	45º 50.0'	61º 42.0'	220290	2000		viscera	M		379000	43	130			894
			220290			liver	M			932	1187
			220290		1	liver	M				1182
			220290			muscle	M			1024	914
			220290		1	muscle	M			791
						calc. whole				639	696
	45º 50.0'	61º 42.0'	220291	2000		viscera	M		316000	61	115			841
			220291			liver	M			117	774
			220291			muscle	M			778	744
			220291		1	muscle	M			486	602
						calc. whole				399	508
	45º 50.0'	61º 42.0'	220292	2000		viscera	M		360000	14	64			878
			220292			liver	M			732	1046
			220292			muscle	M			671	708
			220292		1	muscle	M			796
			220292		2	muscle	M			763
			220292		3	muscle	M			680
						calc. whole				504	576
	45º 50.0'	61º 42.0'	220293	2000		viscera	M		323000					847
			220293			liver	M
			220293			muscle	M
						calc. whole				540	579
Cunner	44º 26.6'	66º 07.0'	252550	2002		whole		3	62.1	41	43.6	13.54	-19.73	49	4
(Tautogolabrus adspersus)			252551			whole		5	60.6	60.5	60.5	13.79	-19.88	48.7	4
(demersal)			252552			whole		5	186.3	77.6	99.7	14.64	-20.42	70.7	4.3
			252553			whole		6	80.6	90.2	90.2	14.56	-19.97	53.5	4.3
			252554			whole		11	141.2	122.1	122.1	14.86	-19.93	64.5	4.4
			252555			whole		5	133.7	34.4	39.9	13.46	-18.82	63.3	4
			252556			whole		5	91.5	72.7	72.7	14.86	-19.58	55.8	4.4
			252557			whole		6	144	104	104	15.13	-19.75	64.9	4.4
			252558			whole		5	102.9	75.1	84.9	13.97	-19.19	58	4.1
Haddock	44º 40.0'	66º 20.0'	220278	2000	1	whole	F	4	1048	47	48			125.7
(Melanogrammus aeglefinus)	44º 40.0'	66º 20.0'	220279	2000	2	whole	F	3	1162	7.1	22			130.1
(demersal)	44º 40.0'	66º 20.0'	220280	2000	3	whole	F	4	1692	21	29			147.4
	44º 40.0'	66º 20.0'	246118	2001		whole	F	5	1163.2	41	42			130.1
	44º 40.0'	66º 20.0'	246119	2001		whole	F	3	1580	19.6	27			144.1
	44º 40.0'	66º 20.0'	246120	2001		whole	M	3	1754.3	18.4	34			149.2
	44º 40.0'	66º 20.0'	246121	2001		whole	F	4	1402.4	24.7	34			138.5
	44º 40.0'	66º 20.0'	246122	2001		whole	F	4	1534.3	22.3	30			142.7
	44º 40.0'	66º 20.0'	246122	2001	1	whole	F	4	1534.3	21.9	35			142.7
	43º 56.8'	66º 28.6'	246172	2003		whole	F	4	1123.3	36.3	68.9	13.3	-17.65	128.6	3.9
	43º 56.8'	66º 28.6'	246173	2003		whole	F	4	432.2	18	33.3	13.18	-18.71	93.6	3.9
	43º 56.8'	66º 28.6'	246174	2003		whole	M	4	660.3	24	50.2	13.25	-17.93	107.8	3.9
	43º 56.8'	66º 28.6'	246175	2003		whole	M	4	501.2	48	48	13.35	-17.79	98.3	3.9
	43º 56.8'	66º 28.6'	246176	2003		whole	M	2	278.7	9.2	23.7	12.72	-19.13	80.9	3.7
	43º 56.8'	66º 28.6'	246177	2003		whole	M	3	268.6	17	19	12.24	-18.1	79.9	3.6
	43º 56.8'	66º 28.6'	246178	2003		whole	F	5	981.1	33	42.5	13.13	-17.89	123	3.9
	43º 56.8'	66º 28.6'	268706	2003		whole	F	2	313.9	11.5	32.2	12.18	-18.3	84.1	3.6
	43º 56.8'	66º 28.6'	268707	2003		whole	M	2	245.4	15	21.1	13.25	-17.25	77.5	3.9
	43º 56.8'	66º 28.6'	268708	2003		whole	M	2	269.6	11	22.5	12.31	-18.49	80	3.6
	43º 56.8'	66º 28.6'	268709	2003		whole	M	2	282.9	8.7	23.5	12.8	-18.89	81.3	3.8
	43º 56.8'	66º 28.6'	268710	2003		whole	F	2	261.2	9.8	22.5	12.54	-18.57	79.1	3.7
	43º 56.8'	66º 28.6'	268711	2003		whole	F	2	233.8	7	19	12.34	-19.45	76.3	3.6
	43º 56.8'	66º 28.6'	268712	2003		whole	F	2	331.8	17	21.6	12.76	-18.47	85.7	3.7
	43º 56.8'	66º 28.6'	268713	2003		whole	M	3	378.1	14	29.6	12.61	-18.36	89.5	3.7
	43º 56.8'	66º 28.6'	268714	2003		whole	F	5	783.7	13	38.7	12.76	-19.31	114.1	3.7
Pollock	44º 40.0'	66º 66.0'	220272	2000		whole	F	3	884.9	23	32			118.9
(Pollachius virens)	44º 40.0'	66º 66.0'	220273	2000		whole	M	3	985	8.9	19			123.1
(demersal)	44º 40.0'	66º 66.0'	220274	2000		whole	F	3	1368	20	26			137.4
	44º 23.0'	66º 13.0'	252569	2002		whole	?	1	111.08	13.8	13.8	12.6	-19.11	59.5	3.7
	44º 23.0'	66º 13.0'	252570	2002		whole	F	1	102.24	16.04	16.04	12.9	-18.7	57.9	3.8
	44º 23.0'	66º 13.0'	252571	2002		whole	M	1	132.09	11.57	14.4	12.26	-20.24	63.1	3.6
	44º 23.0'	66º 13.0'	252572	2002		whole	M	1	138.75	11.39	13.1	11.96	-20.87	64.1	3.5
	44º 23.0'	66º 13.0'	252573	2002		whole	F	1	175.96	24.3	26.7	12.01	-20.26	69.4	3.5
	44º 23.0'	66º 13.0'	252574	2002		whole	F	1	103.22	9.85	10.44	11.69	-20.11	58.1	3.4
	44º 23.0'	66º 13.0'	252575	2002		whole	F	1	101.94	14.58	15.07	12.89	-19.46	57.9	3.8
Spiny dogfish	44º 40.0'	66º 00.0'	66902	2000		whole	F	19	1941	80	111			154
(Squalus acanthias)	44º 40.0'	66º 00.0'	66903	2000		whole	F	20	3241	60	101			183
(pelagic)	44º 40.0'	66º 00.0'	66903	2000	1	whole	F	20	3241		119			183
	44º 40.0'	66º 00.0'	66904	2000		whole	F	20	3047	40	123			179
	44º 40.0'	66º 00.0'	66904	2000	1	whole	F	20	3047	47				179
	44º 28.0'	66º 04.0'	252537	2002		whole	M	26	1527	106	106	11.27	-23.04	142	3.3
	44º 28.0'	66º 04.0'	252538	2002		whole	M	24	1213	106.4	110	10.43	-22.44	132	3.1
	44º 28.0'	66º 04.0'	252539	2002		whole	M	13	1056	63.6	63.6	10.26	-23.1	126	3
	44º 28.0'	66º 04.0'	252540	2002		whole	M	16	870	77.1	77.1	10.62	-21.83	118	3.1
	44º 28.0'	66º 04.0'	252541	2002		whole	F	15	893	62.1	72.7	10.65	-22.43	119	3.1
	44º 28.0'	66º 04.0'	252542	2002		whole	F	12	691	79.8	96.2	10.4	-22.59	109	3.1
	44º 28.0'	66º 04.0'	252543	2002		whole	M	11	996	61.8	71	10.28	-21.57	124	3
	44º 28.0'	66º 04.0'	252544	2002		whole	M	18	1386	94	109.3	11.77	-22.27	138	3.5
	44º 28.0'	66º 04.0'	252545	2002		whole	F	20	1212	65.6	65.6	10.78	-22.99	132	3.2
	44º 28.0'	66º 04.0'	252546	2002		whole	F	20	1308	82.5	82.5	10.92	-23.14	135	3.2
	44º 28.0'	66º 04.0'	252547	2002		whole	F	11	1589	100.4	100.4	11.38	-21.91	144	3.3
	44º 28.0'	66º 04.0'	252548	2002		whole	M	13	1469	103.6	120.8	10.56	-22.76	141	3.1
	44º 28.0'	66º 04.0'	252549	2002		whole	M	15	1816	156.2	169.2	11.54	-22.35	151	3.4
Swordfish	41º 30.0'	65º 59.0'	246105	2002		muscle		5	103900	1141	1141			581
(Xiphias gladius)						liver				346	654
(pelagic)						viscera				20	45
						calc. whole				705	746
	41º 27.4'	66º 61.1.0'	246106	2002		muscle		6	141200	1196	1196			643
						liver				1057	1782
						viscera				63	98
						calc. whole				826	913
	41º 20.3'	66º 54.8'	252527	2002		muscle	F	3	56400	58.2	75.9	9.07	-21.34	473	2.7
						liver				1083	2094	10.62	-18.82
						viscera				74.8	64	8.51	-22.83
						calc. whole				171	284
	41º 43.1.1'	65º 42.1'	252529	2002		muscle	F	5	106000	41.3	56.1	10.88	-22.18	584	3.2
						liver				995	2231	12.6	-20.31
						viscera				81	87	10.15	-23.63
						calc. whole				154	294
	41º 20.3.1'	65º 54.8'	252530	2002		muscle	F	5	114400	66.2	72.3	7.75	-23.93	599	2.3
						liver				736	1551	11.05	-22.58
						viscera				61.3	62.7	4.45	-24.02
						calc. whole				135	225
	41º 43.1'	65º 42.1'	252531	2002		muscle	F	5	95000	124.9	141	-4.74	-23.44	560	2.8
						liver				1960	5470	9.61	-19.38
						viscera				113.3	128.3	-0.33	-23.51
						calc. whole				314	697
	41º 20.3'	65º 54.8'	252532	2002		muscle	F	5	104400	92	108	10.02	-22.46	581	2.9
						liver				996	1806	11.8	-22.67
						viscera				134.9	127.7	8.46	-23.82
						calc. whole				200	292
	41º 20.3'	65º 54.8'	252533	2002		muscle	F	4	71400	60.6	72.7	7.82	-22.32	513	2.3
						liver				1016	2259	11.03	-22.71
						viscera				74.7	78.5	5.03	-23.85
						calc. whole				165	304
	41º 52.1'	65º 37.8'	252534	2002		muscle	F	6	148500	58.7	75.9	7.91	-23.24	654	2.3
						liver				1078	2392	12.07	-20.04
						viscera				70.6	70.6	8.41	-24.04
						calc. whole				169	317
	41º 20.3'	65º 54.8'	252535	2002		muscle	F	4	70200	28.8	36	9.55	-23.34	509	2.8
						liver				402	705	10.99	-21.3
						viscera				39.9	46.5	9.09	-23.68
						calc. whole				71	110
	41º 20.3'	65º 54.8'	252536	2002		muscle	F	4	86200	33.6	36.3	9.59	-22.25	545	2.8
						liver				672	1078	11.35	-21.55
						viscera				737	844	11.93	-19.17
						calc. whole				321	399
Common thresher shark	41º 12.8'	65º 43.5'	252528	2002		muscle	M		561400	1841	1841	12.09	-16.77	1018	3.5
(Alopias vulpinus)						liver				1628	1665	-13.38	-24.88
(pelagic)						viscera				160	341	11.87	-16.46
						calc. whole				1427	1472.4
White hake	44º 40.0'	66º 00.0'	220275	2000		whole	F	4	617	11	24			105.4
( Urophycis tenuis)			220275	2000	1	whole	F	4	617		25			105.4
(demersal)	44º 40.0'	66º 00.0'	220276	2000		whole	F	5	1069	20	23			126.5
			220276	2000	1	whole	F	5	1069	17				126.5
	44º 40.0'	66º 00.0'	220277	2000		whole	F	4	950	14	30			121.7
	44º 28.0'	66º 04.0'	252586	2000		whole	F	5	841.24	42.2	43.9	13.55	-19.88	116.8	4
	44º 28.0'	66º 04.0'	252587	2000		whole	F	4	906.45	24.2	26.6	13.71	-18	119.8	4
	44º 28.0'	66º 04.0'	252588	2000		whole	F	5	1175.6	29.1	33.4	13.64	-18.78	130.6	4
	44º 28.0'	66º 04.0'	252589	2000		whole	M	5	1185.25	27.3	28.3	13.12	-20.24	131	3.9
	44º 28.0'	66º 04.0'	252590	2000		whole	F	6	1942.25	26.6	26.5	13.24	-19.63	154.4	3.9
Winter flounder	44º 03.4'	66º 28.2'	246158	2003		whole	F	5	216.2	7.4	17.1	10.99	-17.82	74.3	3.2
(Pseudopleuronectes	44º 03.4'	66º 28.2'	246159	2003		whole	M	4	213.3	16	21.5	11.49	-18.03	74	3.4
americanus)	44º 03.4'	66º 28.2'	246160	2003		whole	M	4	297.3	27	32.4	11.26	-17.71	82.6	3.3
(benthic)	44º 03.4'	66º 28.2'	246161	2003		whole	M	7	243.8	28	32.7	11.86	-17.61	77.3	3.5
	44º 03.4'	66º 28.2'	246162	2003		whole	M	3	231.1	20	24.8	11.79	-18.25	75.9	3.5
	44º 03.4'	66º 28.2'	246163	2003		whole	M	4	153.6	15	17.9	11.46	-18.55	66.3	3.4
	44º 03.4'	66º 28.2'	246164	2003		whole	F	3	158.3	9.5	16.2	10.79	-17.95	66.9	3.2
	44º 03.4'	66º 28.2'	246165	2003		whole	M	3	233	14	15.1	11.03	-19.11	76.2	3.2
	44º 03.4'	66º 28.2'	246166	2003		whole	M	4	210.6	15	15.7	11.6	-18.2	73.7	3.4
	44º 03.4'	66º 28.2'	246167	2003		whole	F	3	189.6	8.6	16	11.57	-18.4	71.1	3.4
	44º 03.4'	66º 28.2'	246168	2003		whole	M	2	267.2	26	31.3	11.77	-17.97	79.7	3.5
	44º 03.4'	66º 28.2'	246169	2003		whole	M	2	151.1	3.2	9.4	11.28	-18.01	65.9	3.3
	44º 03.4'	66º 28.2'	246170	2003		whole	F	4	221	7.3	12.8	11.16	-17.16	74.9	3.3
	44º 03.4'	66º 28.2'	246171	2003		whole	M	4	361.6	16	31.9	11.57	-17.97	88.2	3.4
Yellowtail flounder	44º 40.0'	66º 00.0'	246125	2001		whole	F		512.2	22.1	22.1			99
(Limanda ferruginea)	44º 40.0'	66º 00.0'	246126	2001		whole	F	6	529.5	19.6	25			100
(benthic)	44º 40.0'	66º 00.0'	246127	2001		whole	M	5	438	18.6	25			94
	44º 40.0'	66º 00.0'	246128	2001		whole	F	5	579.2	27.5	31			103.1
	44º 40.0'	66º 00.0'	246129	2001		whole	F	4	475.4	16.5	23			96.6
	44º 40.0'	66º 00.0'	252576	2002		whole	F	4	436.2	27.4	40.2	12.19	-14.76	93.9	3.6
	44º 40.0'	66º 00.0'	252577	2002		whole	F	9	1027.1	23.5	23.7	12.51	-18.89	124.9	3.7
	44º 40.0'	66º 00.0'	252578	2002		whole	F	7	633.8	22.8	28.8	11.32	-14.86	106.3	3.3
	44º 40.0'	66º 00.0'	252579	2002		whole	F	7	593.1	20.3	21	11.7	-15.4	104	3.4
	44º 40.0'	66º 00.0'	252580	2002		whole	F	6	361.5	15.7	15.9	11.98	-17.95	88.2	3.5
	44º 40.0'	66º 00.0'	252581	2002		whole	F	4	404.9	9.9	12	11.13	-17.45	91.6	3.3
	44º 40.0'	66º 00.0'	252582	2002		whole	F	6	422.3	24.5	26.7	12.19	-16.07	92.9	3.6
	44º 40.0'	66º 00.0'	252583	2002		whole	F	11	621.1	47.3	50.7	12.73	-16.07	105.6	3.7
	44º 40.0'	66º 00.0'	252584	2002		whole	F	7	615.2	30.1	31.9	11.56	-15.85	105.3	3.4
Bladder wrack	44º 30.7'	65º 54.4'	246193	2003		whole			170	0.2	6	7.75	-13.13		2.3
(Fucus vesiculosus)	44º 30.7'	65º 54.4'	246194	2003	1	whole			170	0.2	6.31	7.72	-13.99		2.3
	44º 30.7'	65º 54.4'	246195	2003	2	whole			170	0.2	6.24	7.62	-13.86		2.2
Knotted wrack	44º 30.7'	65º 54.4'	246190	2003		whole			255	0.1	11.8	7.31	-16.39		2.1
(Ascophyllum nodosum)	44º 30.7'	65º 54.4'	246191	2003	1	whole			255	0.2	13.1	7.68	-15.63		2.3
	44º 30.7'	65º 54.4'	246192	2003	2	whole			255	0.2	11.2	7.97	-16.27		2.3
	1. Proportion of tissues weights used for calulating whole body concentrations of mercury of tuna [1, 2], swordfish [3] and thresher shark [4].
	2. Total weights were obtained on shore for bluefin tuna and derived from length-weight equations for swordfish [5] and thresher sharks [6].
	References:
	[1] Dotson RC (1978) Fat deppositon and utilization in albacore. P.343-355. In: (Eds Sharp GD, Dizon AE) The Physiological Ecology of Tunas. Academic Press, NY, 485pp.
	[2] Krumholz LA (1959) Stomach contents and organ weights of some bluefin tuna, Thunnus thynnus (Linnaeus), near Bimini, Bahamas. Zoologica 44: 127-131.
	[3] Beckett, JS (1972) Biology of swordfish, Xiphias gladius L., in the northwest Atlantic Ocean. In:Shomura RS, Williams F (eds), Proceedings of the International Billfish Symposium., Kailua-Kona, Hawaii 9-12 Aug 1972, Part 2. Review and contributed Papers. US Department of Commerce NOAA Technical Report NMFS SSRF-675 :103-106.
	[4] Winner BL (1990) Allometry and body-organ weight relationships in six species of Carcharhiniform sharks in Onslow Bay, North Carolina. MS thesis, University of North Carolina, Wilmington, NC, 118p.
	[5] International Commission of Atlantic Tunas. Https://www.iccat.int/Documents/SCRS/Manual/CH2/2 1 9 SWO ENG.pdf
	[6] Kohler NE, Casey JG, Turner PA (1995) Length-weight relationships for 13 species of sharks from the western North Atlantic. Fisheries Bulletin 93: 412-418.
